# Supplementary material for: Second-Generation Polyamidoamine Dendrimer Conjugated with Oligopeptides Can Enhance Plasmid DNA Delivery In Vitro
Source: Molecules. 2023 Nov 17;28(22):7644. doi: 10.3390/molecules28227644 (PMC10674462; doi:10.3390/molecules28227644)
Supplement: Supplementary file 1 [file molecules-28-07644-s001.zip]

Archive with 1 entries (1 files):
- molecules-2696551-supplementary.pdf
